# Supplementary material for: Abundance and Diversity of Endolithic Fungal Assemblages in Granite and Sandstone from Victoria Land, Antarctica
Source: Life (Basel). 2025 Jun 27;15(7):1028. doi: 10.3390/life15071028 (PMC12299835; doi:10.3390/life15071028)
Supplement: Supplementary file 1 [file life-15-01028-s001.zip › Table S1.xlsx]

## Sheet: Alpha diveristy
Measure	Test_method	Group	P.unadj	P.adj	Significance
Granite - Sandstone	Observed	Wilcoxon Rank Sum Test	Granite	0.0135172	0.0405516	*
Granite - Sandstone	Chao1	Wilcoxon Rank Sum Test	Granite	0.0125412	0.0405516	*
Granite - Sandstone	ACE	Wilcoxon Rank Sum Test	Granite	0.0432763	0.0973716	ns
Granite - Sandstone	Shannon	Wilcoxon Rank Sum Test	Sandstone	0.973053	0.973053	ns
Granite - Sandstone	Simpson	Wilcoxon Rank Sum Test	Sandstone	0.883615	0.973053	ns
Granite - Sandstone	InvSimpson	Wilcoxon Rank Sum Test	Sandstone	0.883615	0.973053	ns
Granite - Sandstone	Fisher	Wilcoxon Rank Sum Test	Granite	0.0135172	0.0405516	*
Granite - Sandstone	Pielou	Wilcoxon Rank Sum Test	Sandstone	0.883615	0.973053	ns
Granite - Sandstone	Coverage	Wilcoxon Rank Sum Test	Sandstone	0.263979	0.475163	ns

## Sheet: Beta diversity
Ordination	Method							Ordination	Method
PCoA	Jaccard							PCoA	Bray_Curtis
	Df	SumOfSqs	R2	F	Pr(>F)				Df	SumOfSqs	R2	F	Pr(>F)
substrate	1	5.06994	0.312334	24.0331	0.001			substrate	1	2.76469	0.141073	9.02084	0.001	***
Site	14	5.04476	0.310782	1.70812	0.001			Site	14	7.94506	0.405409	1.85169	0.001	***
Residual	29	6.11775	0.376884	NA	NA			Residual	29	8.88788	0.453518	NA	NA
Total	44	16.2324	1	NA	NA			Total	44	19.5976	1	NA	NA
Groups	measure	F	R2	p.value	p.adjusted	Significance		Groups	measure	F	R2	p.value	p.adjusted	Significance
Granite vs Sandstone	jaccard	19.5303	0.312334	0.001	0.001	***		Granite vs Sandstone	bray	7.06245	0.141073	0.001	0.001	***
Ordination	Method							Ordination	Method
PCoA	unwei_unifrac							PCoA	wei_unifrac
	Df	SumOfSqs	R2	F	Pr(>F)				Df	SumOfSqs	R2	F	Pr(>F)
substrate	1	3.95628	0.413419	36.2315	0.001	***		substrate	1	0.442543	0.116227	7.20052	0.001	***
Site	14	2.44674	0.255677	1.60051	0.007	***		Site	14	1.58271	0.415672	1.83942	0.001	***
Residual	29	3.16665	0.330904	NA	NA			Residual	29	1.78234	0.468101	NA	NA
Total	44	9.56967	1	NA	NA			Total	44	3.80758	1	NA	NA
Groups	measure	F	R2	p.value	p.adjusted	Significance		Groups	measure	F	R2	p.value	p.adjusted	Significance
Granite vs Sandstone	unwei_unifrac	30.3061	0.413419	0.001	0.001	***		Granite vs Sandstone	wei_unifrac	5.65501	0.116227	0.001	0.001	***
								Ordination	Method
								PCoA	Bray_Curtis
									Df	SumOfSqs	R2	F	Pr(>F)
								location	2	4.01341	0.204791	6.54763	0.001	***
								Site	13	6.69634	0.341691	1.68072	0.001	***
								Residual	29	8.88788	0.453518	NA	NA
								Total	44	19.5976	1	NA	NA
								Groups	measure	F	R2	p.value	p.adjusted	Significance
								granite vs nord	bray	5.98654	0.176144	0.001	0.0015	**
								granite vs sud	bray	5.84872	0.146773	0.001	0.0015	**
								nord vs sud	bray	3.80443	0.147433	0.004	0.004	**

## Sheet: lefse
		Group	N	Mean	SD	SE		LefSe	LDA > 2	p-value < 0.001				Comparison using wilcoxon test
	k__Fungi|p__Ascomycota|c__Arthoniomycetes|o__Lichenostigmatales|f__Phaeococcomycetaceae|g__Antarctolichenia|s__Antarctolichenia onofrii	Granite	21	0.00404967	0.0096266	0.0021007
2	k__Fungi|p__Ascomycota|c__Arthoniomycetes|o__Lichenostigmatales|f__Phaeococcomycetaceae|g__Antarctolichenia|s__Antarctolichenia onofrii	Sandstone	24	8.28508e-05	0.000287509	5.86875e-05
3	k__Fungi|p__Ascomycota|c__Dothideomycetes|o__Mycosphaerellales|f__Teratosphaeriaceae|g__Friedmanniomyces|s__Friedmanniomyces endolithicus	Granite	21	7.59574e-05	0.000245918	5.36636e-05								Specie	Comparison	Taxa	Method	Group	LDA	P.unadj	P.adj	Significance
4	k__Fungi|p__Ascomycota|c__Dothideomycetes|o__Mycosphaerellales|f__Teratosphaeriaceae|g__Friedmanniomyces|s__Friedmanniomyces endolithicus	Sandstone	24	0.0305091	0.0377487	0.00770542								k__Fungi|p__Ascomycota|c__Lecanoromycetes|o__Caliciales|f__Caliciaceae|g__Buellia|s__Buellia frigida	Granite - Sandstone	k__Fungi|p__Ascomycota|c__Lecanoromycetes|o__Caliciales|f__Caliciaceae|g__Buellia|s__Buellia frigida	LEfSe	Granite	5.20076	4.844e-10	1.74384e-08	***
5	k__Fungi|p__Ascomycota|c__Dothideomycetes|o__Pleosporales|f__Didymellaceae|g__Leptosphaerulina|s__Leptosphaerulina australis	Granite	21	0	0	0								k__Fungi|p__Ascomycota|c__Lecanoromycetes|o__Lecideales|f__Lecideaceae|g__Lecidea|s__Lecidea andersonii	Granite - Sandstone	k__Fungi|p__Ascomycota|c__Lecanoromycetes|o__Lecideales|f__Lecideaceae|g__Lecidea|s__Lecidea andersonii	LEfSe	Granite	4.30241	1.05252e-06	8.97945e-06	***
6	k__Fungi|p__Ascomycota|c__Dothideomycetes|o__Pleosporales|f__Didymellaceae|g__Leptosphaerulina|s__Leptosphaerulina australis	Sandstone	24	0.000302269	0.000138896	2.83519e-05								k__Fungi|p__Ascomycota|c__Dothideomycetes|o__Mycosphaerellales|f__Teratosphaeriaceae|g__Friedmanniomyces|s__Friedmanniomyces endolithicus	Granite - Sandstone	k__Fungi|p__Ascomycota|c__Dothideomycetes|o__Mycosphaerellales|f__Teratosphaeriaceae|g__Friedmanniomyces|s__Friedmanniomyces endolithicus	LEfSe	Sandstone	4.1987	3.21122e-08	3.30297e-07	***
7	k__Fungi|p__Ascomycota|c__Eurotiomycetes|o__Chaetothyriales|f__Trichomeriaceae|g__Knufia|s__Knufia separata	Granite	21	0.00565519	0.0146871	0.003205								k__Fungi|p__Ascomycota|c__Lecanoromycetes|o__Lecanorales|f__Lecanoraceae|g__Lecidella|s__Lecidella carpathica	Granite - Sandstone	k__Fungi|p__Ascomycota|c__Lecanoromycetes|o__Lecanorales|f__Lecanoraceae|g__Lecidella|s__Lecidella carpathica	LEfSe	Granite	4.11606	2.56323e-05	0.000153794	***
8	k__Fungi|p__Ascomycota|c__Eurotiomycetes|o__Chaetothyriales|f__Trichomeriaceae|g__Knufia|s__Knufia separata	Sandstone	24	0	0	0								k__Fungi|p__Ascomycota|c__Lecanoromycetes|o__Lecanorales|f__Lecanoraceae|g__Lecidella|s__Lecidella greenii	Granite - Sandstone	k__Fungi|p__Ascomycota|c__Lecanoromycetes|o__Lecanorales|f__Lecanoraceae|g__Lecidella|s__Lecidella greenii	LEfSe	Granite	3.95235	2.56203e-08	3.30297e-07	***
9	k__Fungi|p__Ascomycota|c__Lecanoromycetes|o__Acarosporales|f__Acarosporaceae|g__Acarospora|s__Acarospora rugulosa	Granite	21	0	0	0								k__Fungi|p__Ascomycota|c__Lecanoromycetes|o__Caliciales|f__Caliciaceae|g__Burrowsia|s__Burrowsia cataractae	Granite - Sandstone	k__Fungi|p__Ascomycota|c__Lecanoromycetes|o__Caliciales|f__Caliciaceae|g__Burrowsia|s__Burrowsia cataractae	LEfSe	Sandstone	3.8874	4.1994e-05	0.000227554	***
10	k__Fungi|p__Ascomycota|c__Lecanoromycetes|o__Acarosporales|f__Acarosporaceae|g__Acarospora|s__Acarospora rugulosa	Sandstone	24	0.00395954	0.0192767	0.00393484								k__Fungi|p__Ascomycota|c__Eurotiomycetes|o__Chaetothyriales|f__Trichomeriaceae|g__Knufia|s__Knufia separata	Granite - Sandstone	k__Fungi|p__Ascomycota|c__Eurotiomycetes|o__Chaetothyriales|f__Trichomeriaceae|g__Knufia|s__Knufia separata	LEfSe	Granite	3.46024	2.55804e-05	0.000153794	***
11	k__Fungi|p__Ascomycota|c__Lecanoromycetes|o__Acarosporales|f__Acarosporaceae|g__Pleopsidium|s__Pleopsidium chlorophanum	Granite	21	9.36461e-06	3.82054e-05	8.33709e-06								k__Fungi|p__Basidiomycota|c__Tremellomycetes|o__Tremellales|f__Bulleribasidiaceae|g__Vishniacozyma|s__Vishniacozyma victoriae	Granite - Sandstone	k__Fungi|p__Basidiomycota|c__Tremellomycetes|o__Tremellales|f__Bulleribasidiaceae|g__Vishniacozyma|s__Vishniacozyma victoriae	LEfSe	Granite	3.41018	4.80681e-10	1.74384e-08	***
12	k__Fungi|p__Ascomycota|c__Lecanoromycetes|o__Acarosporales|f__Acarosporaceae|g__Pleopsidium|s__Pleopsidium chlorophanum	Sandstone	24	0.0014813	0.00325246	0.000663905								k__Fungi|p__Basidiomycota|c__Cystobasidiomycetes|o__Cystobasidiales|f__Cystobasidiaceae|g__Cystobasidium|s__Cystobasidium laryngis	Granite - Sandstone	k__Fungi|p__Basidiomycota|c__Cystobasidiomycetes|o__Cystobasidiales|f__Cystobasidiaceae|g__Cystobasidium|s__Cystobasidium laryngis	LEfSe	Granite	3.36767	2.845e-08	3.30297e-07	***
13	k__Fungi|p__Ascomycota|c__Lecanoromycetes|o__Acarosporales|f__Acarosporaceae|g__Polysporina|s__Polysporina subfuscescens	Granite	21	0.00403511	0.0136335	0.00297507								k__Fungi|p__Ascomycota|c__Lecanoromycetes|o__Acarosporales|f__Acarosporaceae|g__Acarospora|s__Acarospora rugulosa	Granite - Sandstone	k__Fungi|p__Ascomycota|c__Lecanoromycetes|o__Acarosporales|f__Acarosporaceae|g__Acarospora|s__Acarospora rugulosa	LEfSe	Sandstone	3.35699	4.42467e-05	0.000227554	***
14	k__Fungi|p__Ascomycota|c__Lecanoromycetes|o__Acarosporales|f__Acarosporaceae|g__Polysporina|s__Polysporina subfuscescens	Sandstone	24	0	0	0								k__Fungi|p__Ascomycota|c__Arthoniomycetes|o__Lichenostigmatales|f__Phaeococcomycetaceae|g__Antarctolichenia|s__Antarctolichenia onofrii	Granite - Sandstone	k__Fungi|p__Ascomycota|c__Arthoniomycetes|o__Lichenostigmatales|f__Phaeococcomycetaceae|g__Antarctolichenia|s__Antarctolichenia onofrii	LEfSe	Granite	3.31363	9.89829e-05	0.000445423	***
15	k__Fungi|p__Ascomycota|c__Lecanoromycetes|o__Caliciales|f__Caliciaceae|g__Buellia|s__Buellia frigida	Granite	21	0.308211	0.34666	0.0756475								k__Fungi|p__Ascomycota|c__Lecanoromycetes|o__Acarosporales|f__Acarosporaceae|g__Polysporina|s__Polysporina subfuscescens	Granite - Sandstone	k__Fungi|p__Ascomycota|c__Lecanoromycetes|o__Acarosporales|f__Acarosporaceae|g__Polysporina|s__Polysporina subfuscescens	LEfSe	Granite	3.21409	0.000175243	0.000742207	***
16	k__Fungi|p__Ascomycota|c__Lecanoromycetes|o__Caliciales|f__Caliciaceae|g__Buellia|s__Buellia frigida	Sandstone	24	0	0	0								k__Fungi|p__Ascomycota|c__Lecanoromycetes|o__Acarosporales|f__Acarosporaceae|g__Pleopsidium|s__Pleopsidium chlorophanum	Granite - Sandstone	k__Fungi|p__Ascomycota|c__Lecanoromycetes|o__Acarosporales|f__Acarosporaceae|g__Pleopsidium|s__Pleopsidium chlorophanum	LEfSe	Sandstone	2.88092	8.34608e-05	0.000400612	***
17	k__Fungi|p__Ascomycota|c__Lecanoromycetes|o__Caliciales|f__Caliciaceae|g__Burrowsia|s__Burrowsia cataractae	Granite	21	2.08103e-06	9.53645e-06	2.08103e-06								k__Fungi|p__Basidiomycota|c__Tremellomycetes|o__Filobasidiales|f__Filobasidiaceae|g__Naganishia|s__Naganishia friedmannii	Granite - Sandstone	k__Fungi|p__Basidiomycota|c__Tremellomycetes|o__Filobasidiales|f__Filobasidiaceae|g__Naganishia|s__Naganishia friedmannii	LEfSe	Granite	2.64204	1.12243e-06	8.97945e-06	***
18	k__Fungi|p__Ascomycota|c__Lecanoromycetes|o__Caliciales|f__Caliciaceae|g__Burrowsia|s__Burrowsia cataractae	Sandstone	24	0.0164937	0.0556866	0.011367								k__Fungi|p__Ascomycota|c__Dothideomycetes|o__Pleosporales|f__Didymellaceae|g__Leptosphaerulina|s__Leptosphaerulina australis	Granite - Sandstone	k__Fungi|p__Ascomycota|c__Dothideomycetes|o__Pleosporales|f__Didymellaceae|g__Leptosphaerulina|s__Leptosphaerulina australis	LEfSe	Sandstone	2.28025	1.37086e-09	3.29008e-08	***
19	k__Fungi|p__Ascomycota|c__Lecanoromycetes|o__Lecanorales|f__Lecanoraceae|g__Lecidella|s__Lecidella carpathica	Granite	21	0.0283373	0.0767839	0.0167556								k__Fungi|p__Basidiobolomycota|c__Basidiobolomycetes|o__Basidiobolales|f__Basidiobolaceae|g__Basidiobolus|s__Basidiobolus ranarum	Granite - Sandstone	k__Fungi|p__Basidiobolomycota|c__Basidiobolomycetes|o__Basidiobolales|f__Basidiobolaceae|g__Basidiobolus|s__Basidiobolus ranarum	LEfSe	Sandstone	1.98244	1.47886e-08	2.66194e-07	***
20	k__Fungi|p__Ascomycota|c__Lecanoromycetes|o__Lecanorales|f__Lecanoraceae|g__Lecidella|s__Lecidella carpathica	Sandstone	24	0	0	0								k__Fungi|p__Ascomycota|c__Taphrinomycetes|o__Taphrinales|f__Protomycetaceae|g__Saitoella|s__Saitoella coloradoensis	Granite - Sandstone	k__Fungi|p__Ascomycota|c__Taphrinomycetes|o__Taphrinales|f__Protomycetaceae|g__Saitoella|s__Saitoella coloradoensis	LEfSe	Sandstone	1.92679	1.86233e-05	0.000134088	***
21	k__Fungi|p__Ascomycota|c__Lecanoromycetes|o__Lecanorales|f__Lecanoraceae|g__Lecidella|s__Lecidella greenii	Granite	21	0.0177043	0.0281704	0.00614728
22	k__Fungi|p__Ascomycota|c__Lecanoromycetes|o__Lecanorales|f__Lecanoraceae|g__Lecidella|s__Lecidella greenii	Sandstone	24	0	0	0
23	k__Fungi|p__Ascomycota|c__Lecanoromycetes|o__Lecideales|f__Lecideaceae|g__Lecidea|s__Lecidea andersonii	Granite	21	0.0381629	0.113931	0.0248617
24	k__Fungi|p__Ascomycota|c__Lecanoromycetes|o__Lecideales|f__Lecideaceae|g__Lecidea|s__Lecidea andersonii	Sandstone	24	0	0	0
25	k__Fungi|p__Ascomycota|c__Taphrinomycetes|o__Taphrinales|f__Protomycetaceae|g__Saitoella|s__Saitoella coloradoensis	Granite	21	0	0	0
26	k__Fungi|p__Ascomycota|c__Taphrinomycetes|o__Taphrinales|f__Protomycetaceae|g__Saitoella|s__Saitoella coloradoensis	Sandstone	24	3.09552e-05	3.58273e-05	7.31321e-06
27	k__Fungi|p__Basidiobolomycota|c__Basidiobolomycetes|o__Basidiobolales|f__Basidiobolaceae|g__Basidiobolus|s__Basidiobolus ranarum	Granite	21	0	0	0
28	k__Fungi|p__Basidiobolomycota|c__Basidiobolomycetes|o__Basidiobolales|f__Basidiobolaceae|g__Basidiobolus|s__Basidiobolus ranarum	Sandstone	24	8.37612e-05	6.03302e-05	1.23148e-05
29	k__Fungi|p__Basidiomycota|c__Cystobasidiomycetes|o__Cystobasidiales|f__Cystobasidiaceae|g__Cystobasidium|s__Cystobasidium laryngis	Granite	21	0.00444611	0.0150696	0.00328846
30	k__Fungi|p__Basidiomycota|c__Cystobasidiomycetes|o__Cystobasidiales|f__Cystobasidiaceae|g__Cystobasidium|s__Cystobasidium laryngis	Sandstone	24	0	0	0
31	k__Fungi|p__Basidiomycota|c__Tremellomycetes|o__Filobasidiales|f__Filobasidiaceae|g__Naganishia|s__Naganishia friedmannii	Granite	21	0.00100514	0.00316697	0.00069109
32	k__Fungi|p__Basidiomycota|c__Tremellomycetes|o__Filobasidiales|f__Filobasidiaceae|g__Naganishia|s__Naganishia friedmannii	Sandstone	24	0.000183	0.000873527	0.000178308
33	k__Fungi|p__Basidiomycota|c__Tremellomycetes|o__Tremellales|f__Bulleribasidiaceae|g__Vishniacozyma|s__Vishniacozyma victoriae	Granite	21	0.00486752	0.0175648	0.00383296
34	k__Fungi|p__Basidiomycota|c__Tremellomycetes|o__Tremellales|f__Bulleribasidiaceae|g__Vishniacozyma|s__Vishniacozyma victoriae	Sandstone	24	0	0	0
